# Supplementary material for: Hypertrophic cardiomyopathy with anteriorly directed mitral regurgitation is a red flag for concomitant pathology: a case report
Source: Eur Heart J Case Rep. 2024 Mar 8;8(3):ytae121. doi: 10.1093/ehjcr/ytae121 (PMC10946415; doi:10.1093/ehjcr/ytae121)
Supplement: ytae121_Supplementary_Data [file ytae121_supplementary_data.zip]

Archive with 3 entries (3 files):
- SV3 TOE Mitral valve.mov
- SV1 ME 4-Chamber View.mov
- SV2 ME Long axis view.mov
